# Supplementary material for: Overcoming Challenges in Avian Influenza Diagnosis: The Role of Surface-Enhanced Raman Spectroscopy in Poultry Health Monitoring
Source: Vet Sci. 2025 Nov 2;12(11):1052. doi: 10.3390/vetsci12111052 (PMC12656975; doi:10.3390/vetsci12111052)
Supplement: Supplementary file 1 [file vetsci-12-01052-s001.zip]

Archive with 1 entries (1 files):
- vetsci-3880549-supplementary.pdf
